# Supplementary material for: Exploring the Diversity of Fungal DyPs in Mangrove Soils to Produce and Characterize Novel Biocatalysts
Source: J Fungi (Basel). 2021 Apr 21;7(5):321. doi: 10.3390/jof7050321 (PMC8143184; doi:10.3390/jof7050321)
Supplement: Supplementary file 1 [file jof-07-00321-s001.zip]

Archive with 3 entries (2 files):
- 8.jof-1179052-supplementary/
- 8.jof-1179052-supplementary/1.jof-1179052-supplementary Table.xls
- 8.jof-1179052-supplementary/9.Figure S1.pdf
