# Supplementary material for: Exploring the Diversity of Fungal DyPs in Mangrove Soils to Produce and Characterize Novel Biocatalysts
Source: J Fungi (Basel). 2021 Apr 21;7(5):321. doi: 10.3390/jof7050321 (PMC8143184; doi:10.3390/jof7050321)
Supplement: Supplementary file 1 [file jof-07-00321-s001.zip › 8.jof-1179052-supplementary/1.jof-1179052-supplementary Table.xls]

## Sheet: TableS1
	Table S1. List of tagged primers used to amplify expressed genes encoding fungal Dye-decolorizing Peroxidases (DyPs)
	Primer name	Primer sequence	Sample amplified
	DyPF-T1	5'-ACGACGAGTGYCCITTYGCIGCNCAYAT-3'	A1A
	DyPR-T1	5'-ACGACGAGRAARAARTAYTCICCNCC-3'
	DyPF-T2	5'-AGTGCTACTGYCCITTYGCIGCNCAYAT-3'	A1B
	DyPR-T2	5'-AGTGCTACRAARAARTAYTCICCNCC-3'
	DyPF-T3	5'-ATGATCGCTGYCCITTYGCIGCNCAYAT-3'	A1C
	DyPR-T3	5'-ATGATCGCRAARAARTAYTCICCNCC-3'
	DyPF-T4	5'-CACATGATTGYCCITTYGCIGCNCAYAT-3'	A2A
	DyPR-T4	5'-CACATGATRAARAARTAYTCICCNCC-3'
	DyPF-T5	5'-CGCTCTCGTGYCCITTYGCIGCNCAYAT-3'	A2B
	DyPR-T5	5'-CGCTCTCGRAARAARTAYTCICCNCC-3'
	DyPF-T6	5'-CTATGCTATGYCCITTYGCIGCNCAYAT-3'	A2C
	DyPR-T6	5'-CTATGCTARAARAARTAYTCICCNCC-3'
	DyPF-T7	5'-GACTGATGTGYCCITTYGCIGCNCAYAT-3'	R1A
	DyPR-T7	5'-GACTGATGRAARAARTAYTCICCNCC-3'
	DyPF-T8	5'-GTACGACTTGYCCITTYGCIGCNCAYAT-3'	R1B
	DyPR-T8	5'-GTACGACTRAARAARTAYTCICCNCC-3'
	DyPF-T9	5'-GCGTCAGCTGYCCITTYGCIGCNCAYAT-3'	R1C
	DyPR-T9	5'-GCGTCAGCRAARAARTAYTCICCNCC-3'
	DyPF-T10	5'-TCTACTGATGYCCITTYGCIGCNCAYAT-3'	R2A
	DyPR-T10	5'-TCTACTGARAARAARTAYTCICCNCC-3'
	DyPF-T11	5'-TATGTCAGTGYCCITTYGCIGCNCAYAT-3'	R2B
	DyPR-T11	5'-TATGTCAGRAARAARTAYTCICCNCC-3'
	DyPF-T12	5'-TGACATCATGYCCITTYGCIGCNCAYAT-3'	R2C
	DyPR-T12	5'-TGACATCARAARAARTAYTCICCNCC-3'

## Sheet: TableS2
	Table S2. Normalized dataset where the 781,344 fungal DyP sequences are distributed among the 25 different Operational Functional Units (OFUs) within the sediment samples
	OFU ID	A1A_Mars	A1B_Mars	A1C_Mars	A2A_Mars	A2B_Mars	A2C_Mars	R1A_Mars	R1B_Mars	R1C_Mars	R2A_Mars	R2B_Mars	R2C_Mars	A1A_Nov	A1B_Nov	A1C_Nov	A2A_Nov	A2B_Nov	A2C_Nov	R1A_Nov	R1B_Nov	R1C_Nov	R2A_Nov	R2B_Nov	R2C_Nov
	OFU1	22509	32556	32556	32556	30771	32410	26264	5579	16664	32556	32555	29645	206	32553	32551	1	4	32161	53	6	8	19501	19593	19714
	OFU2	0	0	0	0	18	5	8	0	1	0	0	0	6	2	4	31130	32181	13	2	13853	5	3	1	3
	OFU3	0	0	0	0	0	0	0	0	0	0	0	0	3	1	1	0	0	1	0	2	4	12446	12902	12486
	OFU4	132	0	0	0	0	0	22	37	80	0	0	0	2	0	0	1425	371	314	27316	17481	31970	606	60	353
	OFU5	0	0	0	0	0	0	1	12004	8035	0	0	39	0	0	0	0	0	0	0	0	0	0	0	0
	OFU6	0	0	0	0	121	13	0	6	98	0	0	0	32339	0	0	0	0	0	0	0	0	0	0	0
	OFU7	0	0	0	0	0	0	1	8554	0	0	0	0	0	0	0	0	0	0	0	0	0	0	0	0
	OFU8	5351	0	0	0	0	0	29	0	1	0	0	0	0	0	0	0	0	0	0	0	0	0	0	0
	OFU9	0	0	0	0	0	0	5986	0	0	0	0	0	0	0	0	0	0	0	0	0	0	0	0	0
	OFU10	4564	0	0	0	3	0	25	0	0	0	0	0	0	0	0	0	0	0	0	0	0	0	0	0
	OFU11	0	0	0	0	0	0	0	0	0	0	0	0	0	0	0	0	0	0	5184	1214	569	0	0	0
	OFU12	0	0	0	0	0	0	0	0	0	0	1	2694	0	0	0	0	0	0	0	0	0	0	0	0
	OFU13	0	0	0	0	0	0	0	0	6798	0	0	0	0	0	0	0	0	0	0	0	0	0	0	0
	OFU14	0	0	0	0	0	0	0	3619	0	0	0	8	0	0	0	0	0	0	0	0	0	0	0	0
	OFU15	0	0	0	0	0	0	0	2450	0	0	0	0	0	0	0	0	0	0	0	0	0	0	0	0
	OFU16	0	0	0	0	1642	0	0	0	1	0	0	0	0	0	0	0	0	0	0	0	0	0	0	0
	OFU18	0	0	0	0	0	0	0	0	0	0	0	167	0	0	0	0	0	0	0	0	0	0	0	0
	OFU19	0	0	0	0	0	0	0	0	877	0	0	0	0	0	0	0	0	0	0	0	0	0	0	0
	OFU20	0	0	0	0	1	6	220	0	1	0	0	3	0	0	0	0	0	0	0	0	0	0	0	0
	OFU21	0	0	0	0	0	0	0	307	0	0	0	0	0	0	0	0	0	0	0	0	0	0	0	0
	OFU22	0	0	0	0	0	75	0	0	0	0	0	0	0	0	0	0	0	0	0	0	0	0	0	0
	OFU24	0	0	0	0	0	0	0	0	0	0	0	0	0	0	0	0	0	67	1	0	0	0	0	0
	OFU25	0	0	0	0	0	47	0	0	0	0	0	0	0	0	0	0	0	0	0	0	0	0	0	0
		32556	32556	32556	32556	32556	32556	32556	32556	32556	32556	32556	32556	32556	32556	32556	32556	32556	32556	32556	32556	32556	32556	32556	32556

## Sheet: TableS3
	Table S3. Mean number of fungal DyP OFUs (Operational Function Units) detected and diversity indices calculated for oxic and anoxic sediment fractions collected during the wet (March) and dry (November) seasons within two mangrove pristine areas (Avicennia marina and Rhizophora stylosa)
	Season	March										November
	Tree	Avicennia marina					Rhizophora stylosa					Avicennia marina					Rhizophora stylosa
	Sediment depth	Oxic fraction (Surface)			Anoxic fraction (Depth)		Oxic fraction (Surface)			Anoxic fraction (Depth)		Oxic fraction (Surface)			Anoxic fraction (Depth)		Oxic fraction (Surface)			Anoxic fraction (Depth)
		Mean	SD		Mean	SD	Mean	SD		Mean	SD	Mean	SD		Mean	SD	Mean	SD		Mean	SD
	DyP OFU number	2.00	1.73		4.33	2.89	9.00	1.00		3.00	2.65	3.67	1.15		3.67	1.15	5.00	0.00		4.00	0.00
	Shannon (H')	0.28	0.49		0.09	0.12	1.07	0.49		0.11	0.19	0.01	0.02		0.11	0.06	0.46	0.36		0.72	0.03
	Simpson (1-D)	0.16	0.27		0.04	0.06	0.57	0.22		0.05	0.09	0.01	0.01		0.04	0.03	0.28	0.25		0.49	0.01
	Evenness (J')	0.86	0.24		0.46	0.47	0.36	0.19		0.58	0.39	0.29	0.07		0.32	0.09	0.33	0.12		0.51	0.02
